# Supplementary material for: Early Experience with Acuson AcuNav 4D-ICE to Guide Transcatheter Tricuspid Edge-to-Edge Repair: 4D Intracardiac Echocardiography Compared to Transesophageal Echocardiography
Source: J Cardiovasc Dev Dis. 2025 Apr 23;12(5):165. doi: 10.3390/jcdd12050165 (PMC12112266; doi:10.3390/jcdd12050165)
Supplement: Supplementary file 1 [file jcdd-12-00165-s001.zip]

Archive with 3 entries (3 files):
- Supplementary Table S1.pdf
- Video S1A.mp4
- Video S1B.mp4
